# Supplementary material for: Archaeometric perspective on the emergence of brass north of the Alps around the turn of the Era
Source: Sci Rep. 2022 Jan 10;12:374. doi: 10.1038/s41598-021-04044-7 (PMC8748637; doi:10.1038/s41598-021-04044-7)
Supplement: Supplementary file 2 — Supplementary Information 2. [file 41598_2021_4044_MOESM2_ESM.zip]

Archive with 9 entries (9 files):
- Bursaketal_SupplFig1.eps
- Bursaketal_SupplFig2a.tif
- Bursaketal_SupplFig2b.tif
- Bursaketal_SupplFig2c.tif
- Bursaketal_SupplFig3.eps
- Bursaketal_SupplFig4.eps
- Bursaketal_SupplFig5.png
- Bursaketal_SupplFig6.png
- Bursaketal_SupplFig7.eps
