# Supplementary material for: Archaeometric perspective on the emergence of brass north of the Alps around the turn of the Era
Source: Sci Rep. 2022 Jan 10;12:374. doi: 10.1038/s41598-021-04044-7 (PMC8748637; doi:10.1038/s41598-021-04044-7)
Supplement: Supplementary file 3 — Supplementary Information 3. [file 41598_2021_4044_MOESM3_ESM.xlsx]

## Sheet: List1
Sample	Collection	Artefact inv. no.	Artefact description	Site	Dating
RIM 001	Collection of the National Museum Prague, Czech Republic	H1-469906	pin with small sphere	Mlékojedy, Central Bohemia	1st century AD
RIM 004	Collection of the National Museum Prague, Czech Republic	H1-469831	pin with profilated top	Mlékojedy, Central Bohemia	1st century AD
RIM 014	Collection of the National Museum Prague, Czech Republic	H1-469899	pin with profilated top	Mlékojedy, Central Bohemia	1st century AD
RIM 017	Collection of the National Museum Prague, Czech Republic	H1-469968	brooch, type Aucissa	Mlékojedy, Central Bohemia	1st century BC - early 1st century AD
RIM 023	Collection of the National Museum Prague, Czech Republic	H1-469824	brooch, type Almgren 2a	Mlékojedy, Central Bohemia	1st century BC - early 1st century AD
RIM 025	Collection of the National Museum Prague, Czech Republic	H1-469839	brooch, spoon type	Mlékojedy, Central Bohemia	1st century BC
RIM 026	Collection of the National Museum Prague, Czech Republic	H1-469913	pin with small sphere	Mlékojedy, Central Bohemia	1st century AD
RIM 030	Collection of the National Museum Prague, Czech Republic	H1-469846	brooch, type Almgren 18	Mlékojedy, Central Bohemia	1st half of the 1st century AD
RIM 032	Collection of the National Museum Prague, Czech Republic	H1-469865	pin	Mlékojedy, Central Bohemia	1st half of the 1st century AD
RIM 035	Collection of the National Museum Prague, Czech Republic	H1-469859	pin with small sphere	Mlékojedy, Central Bohemia	1st half of the 1st century AD
Suppl. Table 1
